# Supplementary material for: LINC00152 Drives a Competing Endogenous RNA Network in Human Hepatocellular Carcinoma
Source: Cells. 2022 May 3;11(9):1528. doi: 10.3390/cells11091528 (PMC9103153; doi:10.3390/cells11091528)
Supplement: Supplementary file 1 [file cells-11-01528-s001.zip]

Archive with 1 entries (1 files):
- cells-1701855-supplementary.pdf
